# Supplementary material for: Distinct homotypic B-cell receptor interactions shape the outcome of chronic lymphocytic leukaemia
Source: Nat Commun. 2017 Jun 9;8:15746. doi: 10.1038/ncomms15746 (PMC5472768; doi:10.1038/ncomms15746)
Supplement: Supplementary Data 1 — file contains the sequences of the oligonucleotide primers used for the PCR amplification of the CLL B-cell receptors cDNA, and the preparation of the CLL183 site-specific mutants. [file ncomms15746-s2.xlsx]

## Sheet: Primers
Case ID	IG chain	Forward primer (5’-3’)	Reverse primer (5’-3’)
CLL183	y	CTGCAACCGGTGTACATTCCCAGGTGCAGCTACAGCAGTG	TGCGAA GTCGAC GCTGAGGAGACGGTGACCGTG
CLL183	κ	CTGCAACCGGTGTACATGGGGATGTTGTGATGACTCAGTC	GCCACCGTACGTTTGATCTCCAGCTTGGTC
CLL240	y	CTGCAACCGGTGTACATTCCCAGGTGCAGCTACAGCAGTG	TGCGAAGTCGACGCTGAGGAGACGGTGACCGTG
CLL240	κ	CTGCAACCGGTGTACATGGGGATATTGTGATGACTCAGTC	GCCACCGTACGTTTGATCTCCAGCTTGGTC
P11475	μ	CTGCAACCGGTGTACATTCTSAGGTGCAGCTGGTGGAG	GGTTGGAGCGCTTGCACTGCCTGAGGAGACGGTGACCGT
P11475	λ	CTGCTACCGGTTCTGTGACCTCCTATGAGCTGACWCAG	CTCCTCACTCGAGGGYGGGAACAGAGTG
P10015	μ	CTGCAACCGGTGTACATTCCCAGGTGCAGCTGGTGCAG	GGTTGGAGCGCTTGCACTGCCTGAGGAGACGGTGACCAGG
P10015	κ	CTGCAACCGGTGTACATTCTGACATCCAGATGACCCAGTC	GCCACCGTACGTTTGATYTCCACCTTGGTC
P10824	μ	CTGCAACCGGTGTACATTCCCAGGTGCAGCTGGTGCAG	GGTTGGAGCGCTTGCACTGCCTGAAGAGACGGTGACCAT
P10824	κ	TTGTGCTGCAACCGGTGTACATTCAGAAATTGTGTTGACGCAGTCT	GCCACCGTACGTTTGATCTCCAGCTTGGTC
CLL1430	μ	CTGCAACCGGTGTACATTCCCAGGTGCAGCTGGTGCAG	GGTTGGAGCGCTTGCACTGCCTGAGGAGACGGTGACCGT
CLL1430	λ	CTGCTACCGGTTCTGTGACCTCCTATGAGCTGACWCAG	CTCCTCACTCGAGGGYGGGAACAGAGTG
P5071	μ	CTGCAACCGGTGTACATTCCCAGSTGCAGCTGCAGGAG	GGTTGGAGCGCTTGCACTGCCTGAGGAGACGGTGACCGT
P5071	λ	CTGCTACCGGTTCCTGGGCCCAGTCTGTGCTGACKCAG	CTCCTCACTCGAGGGYGGGAACAGAGTG
P14338	μ	CTGCAACCGGTGTACATTCCCAGSTGCAGCTGCAGGAG	GGTTGGAGCGCTTGCACTGCCTGAGGAGACGGTGACCAGG
P14338	λ	CTGCTACCGGTTCCTGGGCCCAGGCAGGGCTGACTCAGC	CTCCTCACTCGAGGGYGGGAACAGAGTG
P2959	μ	CTGCAACCGGTGTACATTCCCAGSTGCAGCTGCAGGAG	GGTTGGAGCGCTTGCACTGCCTGAGGAGACGGTGACCAGG
P2959	λ	CTGCTACCGGTTCCTGGGCCCAGGCAGGGCTGACTCAGC	CTCCTCACTCGAGGGYGGGAACAGAGTG
P5623	μ	CTGCAACCGGTGTACATTCCCAGSTGCAGCTGCAGGAG	GGTTGGAGCGCTTGCACTGCCTGAGGAGACGGTGACCAGG
P5623	λ	CTGCTACCGGTTCCTGGGCCCAGGCAGGGCTGACTCAGC	CTCCTCACTCGAGGGYGGGAACAGAGTG
P4807	μ	CTGCAACCGGTGTACATTCCCAGSTGCAGCTGCAGGAG	GGTTGGAGCGCTTGCACTGCCTGAGGAGACGGTGACCGT
P4807	λ	CTGCTACCGGTTCCTGGGCCCAGGCAGGGCTGACTCAGC	CTCCTCACTCGAGGGYGGGAACAGAGTG
P6340	μ	CTGCAACCGGTGTACATTCCCAGATCACCTTGAAGGAG	GGTTGGAGCGCTTGCACTGCCTGAGGAGACGGTGACCAGG
P6340	κ	CTGCAACCGGTGTACATTCTGACATCCAGWTGACCCAGTC	GCCACCGTACGTTTAATCTCCAGTCGTGTC
P6540	μ	CTGCAACCGGTGTACATTCTSAGGTGCAGCTGGTGGAG	GGTTGGAGCGCTTGCACTGCCTGAAGAGACGGTGACCAT
P6540	λ	CTGCTACCGGTTCTGTGACCTCCTATGTGCTGACWCAG	CTCCTCACTCGAGGGYGGGAACAGAGTG
CLL358	μ	CTGCAACCGGTGTACATTCCCAGGTGCAGCTGGTGCAG	GGTTGGAGCGCTTGCACTGCCTGAGGAGACGGTGACCAGG
CLL358	κ	TTGTGCTGCAACCGGTGTACATTCAGAAATTGTGTTGACGCAGTCT	GCCACCGTACGTTTGATYTCCACCTTGGTC
Primers for mutagenesis
Case ID	IG chain	Forward primer (5’-3’)	Reverse primer (5’-3’)
CLL183 FR mutant	γ	GTTGAAGCCTTCGGCGACCCTGTCCCTCA	TGAGGGACAGGGTCGCCGAAGGCTTCAAC
CLL183 CDR mutant	y	ACACCTACCATTAGAGCAGCCTATTATTACGGTAT	ATACCGTAATAATAGGCTGCTCTAATGGTAGGTGT
